# Supplementary material for: Potential of Alkaloids from Zanthoxylum nitidum var. tomentosum in Treating Rat Rheumatoid Arthritis Model and Validation of Molecular Mechanisms
Source: Curr Issues Mol Biol. 2025 Aug 15;47(8):661. doi: 10.3390/cimb47080661 (PMC12384453; doi:10.3390/cimb47080661)
Supplement: Supplementary file 1 [file cimb-47-00661-s001.zip]

Archive with 1 entries (1 files):
- cimb-3743670-supplementary.pdf
